# Supplementary material for: Genome-wide characterization of a SRO gene family involved in response to biotic and abiotic stresses in banana (Musa spp.)
Source: BMC Plant Biol. 2019 May 22;19:211. doi: 10.1186/s12870-019-1807-x (PMC6530135; doi:10.1186/s12870-019-1807-x)
Supplement: Supplementary file 1 — The components of amino acids in the conserved motifs. (XLSX 10 kb) [file 12870_2019_1807_MOESM1_ESM.xlsx]

## Sheet: FigureS1
Mofti ID	Consensus sequences	E-values	Width	Sites	Motif Similarity Matrix
					1	2	3	4	5	6	7	8
1	QEYKNYKKSGLPARFLYFRDGEWADFPP	1.4e-15	28	4	--	0.24	0.18	0.17	0.12	0.14	0.12	0.24
2	DFLRMVQVDLKTGVQNSIAWIDADGRCFFP	1.3e-21	30	4	0.24	--	0.17	0.24	0.17	0.18	0.17	0.15
3	IEKLFLSGMRRFVPNVTVVSIHKCLHSSPSGASRLEAFQSQVESTKAKRG	1.2e-06	50	4	0.18	0.17	--	0.27	0.23	0.2	0.24	0.25
4	PNVRFAWYGASKEEVARIISHGFG	3.2e-16	24	6	0.17	0.24	0.27	--	0.19	0.2	0.23	0.34
5	AFGVGIHLSPPPSPYNSVMSADADENGVR	8.2e-16	29	6	0.12	0.17	0.23	0.19	--	0.17	0.18	0.14
6	HMLLCRVILGKAELVVEGSLQYHPSSDEFDSGVDBHATPTRYIVWYTHMN	7.8e-93	50	4	0.14	0.18	0.2	0.2	0.17	--	0.2	0.24
7	RPTSPWMSIGDLLSALSAKLPRSTMCQ	0.00014	27	3	0.12	0.17	0.24	0.23	0.18	0.2	--	0.3
8	HNEFMEKKISREQFIRKIRSIVGDKLLISTIKRIR	1.9e-19	35	6	0.24	0.15	0.25	0.34	0.14	0.24	0.3	--
