# Supplementary material for: Genome-wide characterization of a SRO gene family involved in response to biotic and abiotic stresses in banana (Musa spp.)
Source: BMC Plant Biol. 2019 May 22;19:211. doi: 10.1186/s12870-019-1807-x (PMC6530135; doi:10.1186/s12870-019-1807-x)
Supplement: Supplementary file 2 — Chromosomal location, subcellular localization and putatively physicochemical characters of banana MaSROs. (XLSX 10 kb) [file 12870_2019_1807_MOESM2_ESM.xlsx]

## Sheet: Figure S2
	Gene name	Sequenced ID	DNA			Protein
			Chr.	Start	End	Size	Pi	MW(kDa)	GRAVY	Instability index	Subcellular localization
	MaSRO1	Ma04 p19470	chr04	22062452	22066456	590	8.34	66146.9	-0.386	41.21	Chloroplast or Nucleus
	MaSRO2	Ma09 p15230	chr09	10528406	10530562	461	7.2	52221.8	-0.202	52.09	Chloroplast or Nucleus
	MaSRO3	Ma05 p08660	chr05	6395732	6397326	452	9.03	49796.1	-0.435	45.97	Chloroplast or Nucleus
	MaSRO4	Ma07 p28520	chr07	34535525	34537128	454	6.33	50152.7	-0.314	50.21	Nucleus
	MaSRO5	Ma04 p34070	chr04	33424568	33425640	288	8.68	33834.8	-0.297	44.23	Chloroplast or Nucleus
	MaSRO6	Ma05 p03570	chr05	2585721	2586850	240	9.69	27023.1	-0.402	47.25	Nucleus

## Sheet: Sheet1
	Encoding sequences	Protein sequences
