# Supplementary material for: Genome-wide characterization of a SRO gene family involved in response to biotic and abiotic stresses in banana (Musa spp.)
Source: BMC Plant Biol. 2019 May 22;19:211. doi: 10.1186/s12870-019-1807-x (PMC6530135; doi:10.1186/s12870-019-1807-x)
Supplement: Supplementary file 3 — Information of the SRO orthologs in representative sequenced 16 plant species. (XLSX 14 kb) [file 12870_2019_1807_MOESM3_ESM.xlsx]

## Sheet: Sheet1
	Species	Classification	Name	Locus	Size	Data source
	Arabidopsis thaliana	Dicot/Brassicaceae	AtRCD1	At1g32230	589	http://www.arabidopsis.org
			AtSRO1	At2g35510	568
			AtSRO2	At1g23550	323
			AtSRO3	At1g70440	305
			AtSRO4	At3g47720	316
			AtSRO5	At5g62520	309
	Zea mays	Monocot/Poaceae	ZmSRO1	GRMZM2G122543	431	https://www.maizegdb.org/
			ZmSRO2	GRMZM2G089147	596	(Genome data from B73 RefGen_v3)
			ZmSRO3	GRMZM2G011469	404
			ZmSRO4	GRMZM2G072894	580
			ZmSRO5	GRMZM2G145236	596
			ZmSRO6	GRMZM2G177878	448
	Oryza sativa	Monocot/Poaceae	OsSRO1a	LOC_Os10g42710	591	http://rice.plantbiology.msu.edu/
			OsSRO1b	LOC_Os03g63770	584
			OsSRO1c	LOC_Os03g12820	463
			OsSRO1d	LOC_Os06g13860	767
			OsSRO1e	LOC_Os04g57640	959
	Medicago truncatula	Dicot/Fabaceae	MtSRO1	Medtr1g112330	569	http://www.medicagohapmap.org
			MtSRO2	Medtr5g032190	573
			MtSRO3	Medtr7g011550	547
			MtSRO4	Medtr5g029580	364
			MtSRO5	Medtr8g088250	290
			MtSRO6	Medtr3g077870	327
			MtSRO7	Medtr4g105740	325
	Solanum lycopersicum	Dicot/Solanaceae	SlSRO1	101254819	597	http://www.phytozome.net/
			SlSRO2	101265942	600	https://www.ncbi.nlm.nih.gov/
			SlSRO3	101250212	434
			SlSRO4	Solyc05g005280	304
			SlSRO5	Solyc04g077090	443
			SlSRO6	Solyc03g114360	375
	Vitis vinifera	Dicot/Vitaceae	VvSRO1	VIT02s0012g01920	533	http://www.phytozome.net/
			VvSRO2	VIT02s0012g01930	623
			VvSRO3	VIT01s0127g00680	352
			VvSRO4	VIT18s0001g08290	485
			VvSRO5	VIT17s0000g08370	344
	Populus trichocarpa	Dicot/Salicaceae	PtSRO1	POPTR 0003s09530g	615	http://www.phytozome.net/
			PtSRO2	POPTR 0002s11300g	464	(Genome data from Version 3)
			PtSRO3	POPTR 0006s24720g	347
			PtSRO4	POPTR 0006s24760g	259
			PtSRO5	POPTR 0018s05040g	335
			PtSRO6	POPTR 0012s08250g	379
			PtSRO7	POPTR 0015s08760g	376
	Malus domestica	Dicot/Rosaceae	MdRCD1	MDP0000234325	635	http://www.rosaceae.org/
			MdSRO1	MDP0000232873	629
			MdSRO2	MDP0000648216	334
			MdSRO3	MDP0000250866	359
			MdSRO4	MDP0000558221	719
			MdSRO5	MDP0000697620	455
	Musa acuminata	Monocot/Musaceae	MaSRO1	Ma04 p19470	590	http://banana-genome-hub.southgreen.fr/
			MaSRO2	Ma09 p15230	461	(Genome data from DH Pahang Version 2)
			MaSRO3	Ma05 p08660	452
			MaSRO4	Ma07 p28520	454
			MaSRO5	Ma04 p34070	288
			MaSRO6	Ma05 p03570	240
	Brachypodium distachyon	Monocot/Poaceae	BdSRO1	LOC100845650	580	http://mips.helmholtz-muenchen.de/plant/brachypodium
			BdSRO2	LOC100837404	613	https://www.ncbi.nlm.nih.gov/
			BdSRO3	BRADI1G63360	850
			BdSRO4	LOC100842408	873
			BdSRO5	LOC100834378	439
	Glycine max	Dicot/Fabaceae	GmSRO1	LOC100804972	284	http://www.phytozome.net/
			GmSRO2	LOC100791977	330
			GmSRO3	LOC100813999	327
			GmSRO4	LOC100784311	336
			GmSRO5	LOC100797549	583
	Physcomitrella patens	Funariaceae	PpSRO1	A9RUY7	499	http://cosmoss.org/
			PpSRO2	PP1S341_28V6	659
			PpSRO3	PP1S215_49V6	672
	Setaria italica	Monocot/Poaceae	SiSRO1	XP004983535	594	http://www.phytozome.net/
			SiSRO2	XP012703640	844	https://www.ncbi.nlm.nih.gov/
			SiSRO3	KQK91835	441
			SiSRO4	XP004980996	612
	Elaeis guineensis	Monocot/Palmae	EgSRO1	XP010905614	521	https://www.ncbi.nlm.nih.gov/
			EgSRO2	XP010933419	392
			EgSRO3	XP010919988	396
	Phoenix dactylifera	Monocot/Palmae	PdSRO1	XP008806623	530	https://www.ncbi.nlm.nih.gov/
			PdSRO2	XP008800068	404
			PdSRO3	XP008803591	390
	Chlamydomonas reinhardtii		CrSRO1	XP001691462	517	http://www.phytozome.net/
			CrSRO2	XP001699589	396
