# Supplementary material for: Genome-wide characterization of a SRO gene family involved in response to biotic and abiotic stresses in banana (Musa spp.)
Source: BMC Plant Biol. 2019 May 22;19:211. doi: 10.1186/s12870-019-1807-x (PMC6530135; doi:10.1186/s12870-019-1807-x)
Supplement: Supplementary file 5 — A newick file of the phylogenetic tree. (TXT 2 kb) [file 12870_2019_1807_MOESM5_ESM.txt]

(((((((((ZmSRO5:0.05747249,ZmSRO2:0.07744630)0.4900:0.03484477,SiSRO1:0.01397467)0.9800:0.11137738,(OsSRO1a:0.05986003,BdSRO2:0.09444605)0.6490:0.03150280)0.9960:0.14447257,(BdSRO1:0.09613699,(OsSRO1b:0.10996957,(ZmSRO4:0.12241595,SiSRO4:0.04123129)0.9880:0.09945343)0.6190:0.03849126)0.9890:0.12998866)0.7150:0.08780454,(EgSRO3:0.03406454,(PdSRO2:0.04259742,(EgSRO2:0.05116665,PdSRO3:0.00829518)0.8400:0.03402540)0.1960:0.00000000)0.8790:0.06175935)0.5970:0.06102582,MaSRO1:0.26094072)0.9910:0.14955704,(SlSRO2:0.31153614,(SlSRO1:0.30872122,((VvSRO1:0.07341503,VvSRO2:0.05028073)0.6950:0.03552278,(PtSRO1:0.17083063,((MdRCD1:0.01905361,MdSRO1:0.02206269)0.9970:0.09059612,((AtRCD1:0.10283691,AtSRO1:0.08287724)0.9980:0.19392777,((MtSRO1:0.06037465,MtSRO2:0.05840974)0.9120:0.08379845,(GmSRO5:0.12438976,(MtSRO3:0.14998324,MtSRO4:0.17783200)0.9520:0.11401019)0.6090:0.05845900)0.4650:0.06348366)0.2540:0.04946932)0.0960:0.02347414)0.1310:0.04122453)0.2050:0.03552647)0.4590:0.01334619)0.1780:0.00000000)'Ia'0.9630:0.19954371,(((PpSRO2:0.07194921,PpSRO3:0.09867031)0.9200:0.10623374,PpSRO1:0.14489996)'Ib'0.9970:0.18064123,((((MdSRO5:0.22433587,PtSRO2:0.20497987)0.7240:0.05616106,VvSRO4:0.33580028)0.5920:0.03668727,(SlSRO3:0.25143111,SlSRO5:0.21024559)0.9960:0.21385526)0.9490:0.12924513,((MaSRO3:0.24122727,MaSRO4:0.27881981)0.5000:0.04332225,(OsSRO1c:0.05240032,(BdSRO5:0.06810363,(SiSRO3:0.10336475,(ZmSRO1:0.10791148,ZmSRO6:0.08196625)0.9120:0.06124191)0.9320:0.12217212)0.3280:0.03514501)1.0000:0.47098498)0.6810:0.10128245)'Ic'0.8060:0.19443668)0.2760:0.05508358)0.4170:0.07590584,(MaSRO2:0.42932783,((EgSRO1:0.00000013,PdSRO1:0.09348778)0.9920:0.17210852,(OsSRO1d:0.22712936,((ZmSRO3:0.02717622,SiSRO2:0.00173227)0.9740:0.04632550,(OsSRO1e:0.02818404,(BdSRO3:0.01389290,BdSRO4:0.03298840)0.9560:0.06278046)0.8330:0.03875081)0.8250:0.06573641)0.9410:0.12690960)0.8190:0.09891286)'Id'0.9820:0.22117721,((MaSRO5:0.15035187,MaSRO6:0.23391288)1.0000:0.48277605,((((((MdSRO2:0.02904539,MdSRO3:0.04513307)0.9980:0.27323785,(MtSRO5:0.14026994,GmSRO1:0.20959899)0.9970:0.20521714)0.2570:0.05249019,VvSRO3:0.18583173)0.2570:0.06111374,SlSRO4:0.27770927)0.2090:0.05707190,((AtSRO2:0.14608165,AtSRO3:0.26860524)0.9960:0.25995536,(PtSRO3:0.18885927,(PtSRO5:0.21764193,PtSRO4:0.27558895)0.4620:0.05572788)0.9530:0.11969380)0.5580:0.08304309)0.5800:0.12735919,((AtSRO4:0.34449245,AtSRO5:0.22508400)0.9920:0.27846623,(((((PtSRO6:0.05318933,PtSRO7:0.08039653)0.9980:0.16450549,VvSRO5:0.16768377)0.3910:0.03793139,MdSRO4:0.21336380)0.2290:0.00655131,SlSRO6:0.26953746)0.3470:0.04884403,((MtSRO6:0.19709135,GmSRO2:0.21042392)0.9980:0.25292833,(MtSRO7:0.19356040,(GmSRO3:0.02437398,GmSRO4:0.02869232)0.9990:0.11203730)0.8840:0.07569804)0.7160:0.12157684)0.1910:0.03371211)0.6890:0.09244846)0.7780:0.13452171)0.7360:0.10183844);
