# Supplementary material for: Genome-wide characterization of a SRO gene family involved in response to biotic and abiotic stresses in banana (Musa spp.)
Source: BMC Plant Biol. 2019 May 22;19:211. doi: 10.1186/s12870-019-1807-x (PMC6530135; doi:10.1186/s12870-019-1807-x)
Supplement: Supplementary file 10 — The primer sequences were used in the present study. (XLSX 11 kb) [file 12870_2019_1807_MOESM10_ESM.xlsx]

## Sheet: Sheet2
Primer Name	Sequence (5’-3’)
Plasmid Constructs:
MaSRO4-U	ATGGATCTATCGAACCCTCGCTTC
MaSRO4-L	CTAATGCCCTCTCATTCTCTTGATTG
MaMYB4-U	ATGGTGAGAGCTCCGTGCTGTGG
MaMYB4-L	GATTCGTGACAGCTCCTGCAAATC
MaNAC6-U	ATGATTGCTGATCGAAGGGAACC
MaNAC6-L	CTACGTGCTAACGTAGTGCGCGTAC
pGADT7-MaSRO4-U	GGCCGAATTCCCGATGGATCTATCGAACCCTCGCTTC
pGADT7-MaSRO4-L	GTCGACGGATCCCCTAATGCCCTCTCATTCTCTTGATTG
pGBKT7-MaMYB4-U	GTGAATTCCACCCGATGGTGAGAGCTCCGTGCTGTGG
pGBKT7-MaMYB4-L	GTATCGATGCCCACCGATTCGTGACAGCTCCTGCAAATC
pGBKT7-MaNAC6-U	GTGAATTCCACCCGATGATTGCTGATCGAAGGGAACC
pGBKT7-MaNAC6-L	GTATCGATGCCCACCCTACGTGCTAACGTAGTGCGCGTAC
pGBKT7-MaMYB4-E167-L	GTATCGATGCCCACCTCGTCGCTGCTTTCGCCACTGCTT
pGBKT7-MaMYB4-Y350-L	GTATCGATGCCCACCATACCATGTCGGATGTGCGATGTCG
pGBKT7-MaMYB4-P376-L	GTATCGATGCCCACCAGGCTGCGTTGTTGAGGGCTTGT
pGBKT7-MaMYB4-S160-U	GTGAATTCCACCCGAGTGGCGAAAGCAGTGGCGAAAG
pGBKT7-MaMYB4-V317-U	GTGAATTCCACCCGGGGAGGCCCGAGATGGTGGAGG
MaMYB4-FLAG-U	GATGACGACGATAAGATGGTGAGAGCTCCGTGCTGTGG
MaMYB4-FLAG-L	GGATTCAATCTTAAGGATTCGTGACAGCTCCTGCAAATC
MaNAC6-FLAG-U	GATGACGACGATAAGATGATTGCTGATCGAAGGGAACC
MaNAC6-FLAG-L	GGATTCAATCTTAAGCTACGTGCTAACGTAGTGCGCGTAC
MaSRO4-3HA-U	GACCATGGTAGATCTATGGATCTATCGAACCCTCGCTTC
MaSRO4-3HA-L	AGCGTAATCTGGAACCTAATGCCCTCTCATTCTCTTGATTG
qRT-PCR primers:
MaSRO1-RT-U	GAAGGCAATTACTGAAGC
MaSRO1-RT-L	CTGTAAACCTGTTTTCAGATC
MaSRO2-RT-U	CAGAATTCTGGCCCATGGATTTG
MaSRO2-RT-L	GATTGACGCTGGAGAAGGAAC
MaSRO3-RT-U	GACGACGGCGAGTGATTTGGCC
MaSRO3-RT-L	GAGAATGCGGCGGTGAGAGGTG
MaSRO4-RT-U	CGTAGAGAAGTTGTTCCTTTC
MaSRO4-RT-L	GGACCGGATTGCGAGCACTTG
MaSRO5-RT-U	GCTGCCTTTGTACGTCCTCAGC
MaSRO5-RT-L	GTGAAGTAGGTCTGCTTACAAG
MaSRO6-RT-U	GCTGATGAAAGGGGGCTGAGAC
MaSRO6-RT-L	GCTGGGCTGAGATTGACGAGAGC
18S rRNA-RT-U	GTCCCATCCCTTCTGTCGGCGATG
18S rRNA-RT-L	CTGTGATGTTATCCCATGCTAATG
